# Supplementary material for: A Survey for Human Tissue-Level Determinants of CAV1 Regulation and Function
Source: Int J Mol Sci. 2025 Apr 17;26(8):3789. doi: 10.3390/ijms26083789 (PMC12027754; doi:10.3390/ijms26083789)
Supplement: Supplementary file 1 [file ijms-26-03789-s001.zip]

Archive with 1 entries (1 files):
- ijms-3545080-supplementary.pdf
